# Supplementary material for: Exploring Reproducible Nonaqueous Scanning Droplet Cell Electrochemistry in Model Battery Chemistries
Source: Chem Mater. 2024 Apr 10;36(8):3536–45. doi: 10.1021/acs.chemmater.3c01768 (PMC11044270; doi:10.1021/acs.chemmater.3c01768)
Supplement: Supplementary file 1 — cm3c01768_si_001.zip [file cm3c01768_si_001.zip]

Archive with 2 entries (2 files):
- echem_no_masking.hdf5
- echem_with_masking.hdf5
